# Supplementary material for: Cost-effectiveness of a market-based home fortification of food with micronutrient powder programme in Bangladesh
Source: Public Health Nutr. 2020 Oct 29;24(Suppl 1):s59–70. doi: 10.1017/S1368980020003602 (PMC8042576; doi:10.1017/S1368980020003602)
Supplement: Supplementary file 1 [file S1368980020003602sup001.zip]

Archive with 5 entries (5 files):
- S1368980020003602sup005.docx
- S1368980020003602sup001.doc
- S1368980020003602sup003.doc
- S1368980020003602sup004.doc
- S1368980020003602sup002.doc
